# Supplementary material for: Interaction of Type IV Toxin/Antitoxin Systems in Cryptic Prophages of Escherichia coli K-12
Source: Toxins (Basel). 2017 Mar 1;9(3):77. doi: 10.3390/toxins9030077 (PMC5371832; doi:10.3390/toxins9030077)
Supplement: Supplementary file 1 [file toxins-09-00077-s001.zip]

Archive with 2 entries (2 files):
- toxins-168664 supplementary video.mp4
- toxins-168664 supplementary conversion.pdf
